# Supplementary material for: Inequality in Accessibility of Proton Therapy for Cancers and Its Economic Determinants: A Cross-Sectional Study
Source: Front Oncol. 2022 May 20;12:876368. doi: 10.3389/fonc.2022.876368 (PMC9163414; doi:10.3389/fonc.2022.876368)
Supplement: Supplementary file 1 [file DataSheet_1.xlsx]

## Sheet: Data
WEO Country Code	ISO	Country	Population	Center	Chamber	NGDPD	NID_NGDP	NGDPDPC	GGX_NGDP	Cancer_incidence_rate
512	AFG	Afghanistan	32.941	0	0	20.136	16.462	611.275	27.937	108.8
914	ALB	Albania	2.878	0	0	14.828	20.728	5152.19	33.351	148.1
612	DZA	Algeria	44.227	0	0	147.6	42.597	3337.33	37.781	135.3
171	AND	Andorra	0.078	0	0	2.858		36641	43.594
614	AGO	Angola	31.031	0	0	58.376	24.812	1881.22	22.783	130.6
311	ATG	Antigua and Barbuda	0.098	0	0	1.37	24.295	13979.6	26.752
213	ARG	Argentina	45.388	0	0	389.064	17.913	8571.96	42.092	218.2
911	ARM	Armenia	2.962	0	0	12.641	17.948	4267.72	30.649	202.9
314	ABW	Aruba	0.111	0	0	2.497		22495.5	40.724
193	AUS	Australia	25.694	0	0	1359.37	22.262	52906.1	44.794	452.4
122	AUT	Austria	8.901	1	4	432.524	25.753	48592.7	57.367	255.7
912	AZE	Azerbaijan	10.067	0	0	42.607	24.284	4232.34	40.296	141.8
313	BHS	The Bahamas	0.385	0	0	9.908	20.611	25735.1	25.649	188.9
419	BHR	Bahrain	1.472	0	0	34.729	33.972	23593.1	35.239	112.2
513	BGD	Bangladesh	164.689	0	0	323.057	30.468	1961.62	15.338	106.2
316	BRB	Barbados	0.288	0	0	4.418	17.401	15340.3	36.95	219.2
913	BLR	Belarus	9.41	0	0	60.201	26.272	6397.56	38.748	252.8
124	BEL	Belgium	11.522	1	2	514.92	24.764	44690.2	59.97	349.2
339	BLZ	Belize	0.419	0	0	1.706	14.814	4071.6	38.47	120.9
638	BEN	Benin	12.146	0	0	15.674	25.634	1290.47	19.071	95.8
514	BTN	Bhutan	0.745	0	0	2.503	34.472	3359.73	32.276	81.9
218	BOL	Bolivia	11.63	0	0	36.839	15.844	3167.58	38.035	137.5
963	BIH	Bosnia and Herzegovina	3.279	0	0	19.789	19.383	6035.07	45.694	227.1
616	BWA	Botswana	2.346	0	0	15.064	32.43	6421.14	36.965	109.5
223	BRA	Brazil	211.756	0	0	1444.72	15.405	6822.57	42.73	215.4
516	BRN	Brunei Darussalam	0.461	0	0	12.003	40.597	26036.9	33.205	224
918	BGR	Bulgaria	6.917	0	0	69.209	18.961	10005.6	38.412	247.1
748	BFA	Burkina Faso	20.912	0	0	17.378	23.662	831.006	25.472	112
618	BDI	Burundi	11.875	0	0	3.04	19.933	256	29.364	135.5
624	CPV	Cabo Verde	0.557	0	0	1.707	36.104	3064.63	35.641	179
522	KHM	Cambodia	15.678	0	0	25.192	25.452	1606.84	27.566	135.3
622	CMR	Cameroon	26.546	0	0	39.938	26.558	1504.48	16.964	127.6
156	CAN	Canada	37.973	0	0	1644.04	22.078	43295	52.827	348
626	CAF	Central African Republic	4.83	0	0	2.387	18.895	494.203	25.128	100.4
628	TCD	Chad	16.426	0	0	10.836	23.261	659.686	18.892	102.3
228	CHL	Chile	19.458	0	0	252.821	19.824	12993.2	29.235	180.9
924	CHN	China	1414.35	3	9	14866.7	43.122	10511.4	36.525	204.8
233	COL	Colombia	50.372	0	0	271.554	19.011	5390.97	33.452	182.3
632	COM	Comoros	0.897	0	0	1.216	16.29	1355.63	19.289	111.8
636	COD	Democratic Republic of the Congo	89.561	0	0	48.707	11.013	543.842	11.858	102.9
634	COG	Republic of Congo	4.682	0	0	10.329	22.586	2206.11	23.472	84.4
238	CRI	Costa Rica	5.128	0	0	61.833	16.565	12057.9	22.548	188.7
662	CIV	Côte d'Ivoire	26.958	0	0	61.231	22.169	2271.35	20.615	123.3
960	HRV	Croatia	4.042	0	0	56.171	25.639	13896.8	55.437	290.8
423	CYP	Cyprus	0.888	0	0	23.785	20.058	26784.9	46.627	256.7
935	CZE	Czech Republic	10.694	1	4	245.349	25.946	22942.7	47.143	292.6
128	DNK	Denmark	5.823	1	4	356.085	22.926	61151.5	53.755	351.1
611	DJI	Djibouti	0.988	0	0	3.44	29.743	3481.78	22.296	91
321	DMA	Dominica	0.073	0	0	0.544	20.998	7452.05	56.588
243	DOM	Dominican Republic	10.448	0	0	78.923	25.383	7553.89	22.092	172.4
248	ECU	Ecuador	17.511	0	0	98.808	23.117	5642.62	35.904	154.6
469	EGY	Egypt	100.878	0	0	363.245	13.775	3600.83	27.059	159.4
253	SLV	El Salvador	6.486	0	0	24.639	17.906	3798.8	32.715	129.6
642	GNQ	Equatorial Guinea	1.406	0	0	10.036	5.31	7137.98	15.959	110.1
643	ERI	Eritrea	3.546	0	0	2.084	6.962	587.704	36.408	100.8
939	EST	Estonia	1.329	0	0	30.626	30.244	23044.4	45.589	278.5
734	SWZ	Eswatini	1.127	0	0	3.981	13.134	3532.39	35.05	127.9
644	ETH	Ethiopia	97.175	0	0	96.611	30.752	994.196	14.469	106.7
819	FJI	Fiji	0.9	0	0	4.494	18.358	4993.33	33.178	169.7
172	FIN	Finland	5.525	0	0	269.557	24.355	48788.6	56.989	271.2
132	FRA	France	65.124	3	6	2624.42	23.676	40298.8	61.783	341.9
646	GAB	Gabon	2.108	0	0	15.339	31.648	7276.57	19.808	115.8
648	GMB	The Gambia	2.419	0	0	1.862	19.724	769.74	24.443	79.5
915	GEO	Georgia	3.717	0	0	15.891	26.152	4275.22	34.37	196.1
134	DEU	Germany	83.161	5	14	3843.34	21.149	46215.7	50.842	313.2
652	GHA	Ghana	30.779	0	0	68.498	19.238	2225.48	28.169	115.9
174	GRC	Greece	10.719	0	0	189.259	13.45	17656.4	60.692	264.7
328	GRD	Grenada	0.113	0	0	1.027	22.931	9088.5	27.353
258	GTM	Guatemala	17.974	0	0	77.603	12.358	4317.51	15.608	123.1
656	GIN	Guinea	13.967	0	0	15.388	16.282	1101.74	15.685	116.6
654	GNB	Guinea-Bissau	1.815	0	0	1.434	22.408	790.083	25.837	107.2
336	GUY	Guyana	0.787	0	0	5.471	9.361	6951.72	30.706	141.5
263	HTI	Haiti	11.743	0	0	14.508	17.703	1235.46	9.726	137.9
268	HND	Honduras	9.942	0	0	23.828	18.721	2396.7	28.001	133.7
532	HKG	Hong Kong SAR	7.428	0	0	346.584	18.951	46659.1	29.764
944	HUN	Hungary	9.77	0	0	155.013	27.459	15866.2	51.618	338.2
176	ISL	Iceland	0.364	0	0	21.718	21.582	59664.8	50.513	265.1
534	IND	India	1378.6	1	3	2660.24	29.278	1929.67	31.073	97.1
536	IDN	Indonesia	270.204	0	0	1059.64	32.367	3921.63	18.232	141.1
429	IRN	Islamic Republic of Iran	84.139	0	0	835.351	46.221	9928.23	14.631	152.7
433	IRQ	Iraq	40.132	0	0	169.488		4223.26	44.109	134.9
178	IRL	Ireland	4.994	0	0	425.549	40.882	85212.1	27.701	372.8
436	ISR	Israel	9.214	0	0	407.101	22.117	44182.9	46.145	240.7
136	ITA	Italy	59.641	3	8	1884.94	17.5	31604.8	57.291	292.6
343	JAM	Jamaica	2.737	0	0	13.967	18.812	5103.03	33.096	198.8
158	JPN	Japan	125.849	18	32	5045.1	25.57	40088.5	45.035	285.1
439	JOR	Jordan	10.209	0	0	43.759	18.681	4286.32	31.57	155.3
916	KAZ	Kazakhstan	18.877	0	0	171.24	28.493	9071.36	24.523	166.9
664	KEN	Kenya	48.693	0	0	102.427	12.362	2103.53	24.648	149.2
826	KIR	Kiribati	0.119	0	0	0.198		1663.87	108.952
542	KOR	Korea	51.781	2	5	1638.26	31.861	31638.2	25.194	242.7
967	UVK	Kosovo	1.789	0	0	7.78	28.87	4348.8	33.298
443	KWT	Kuwait	4.671	0	0	105.949	29.578	22682.3	67.099	115.7
917	KGZ	Kyrgyz Republic	6.517	0	0	7.747	18.648	1188.74	34.29	130.6
544	LAO	Lao P.D.R.	7.276	0	0	18.82		2586.59	18.298	165.8
941	LVA	Latvia	1.908	0	0	33.478	22.846	17546.1	42.508	301.5
446	LBN	Lebanon	6.825	0	0	19.008		2785.05	19.238	156.8
666	LSO	Lesotho	2.062	0	0	1.999	20.214	969.447	56.737	109
668	LBR	Liberia	4.694	0	0	3.037		646.996	32.579	119.3
672	LBY	Libya	6.644	0	0	19.21	412.556	2891.33	140.191	132.2
946	LTU	Lithuania	2.795	0	0	55.843	12.107	19979.6	42.673	293.4
137	LUX	Luxembourg	0.626	0	0	73.205	15.628	116941	47.79	291.9
546	MAC	Macao SAR	0.683	0	0	24.333	27.605	35626.6	50.767
674	MDG	Madagascar	28.539	0	0	13.179	16.032	461.789	16.477	124.3
676	MWI	Malawi	20.873	0	0	11.847	7.526	567.575	22.785	154.2
548	MYS	Malaysia	32.939	0	0	337.008	19.733	10231.3	25.365	143.9
556	MDV	Maldives	0.378	0	0	3.738	20	9888.89	49.986	123.7
678	MLI	Mali	19.658	0	0	17.491	19.127	889.765	26.114	140.3
181	MLT	Malta	0.515	0	0	14.899	23.1	28930.1	45.734	244.6
867	MHL	Marshall Islands	0.055	0	0	0.244		4436.36	65.287
682	MRT	Mauritania	4.147	0	0	8.11	41.775	1955.63	19.339	108.6
684	MUS	Mauritius	1.267	0	0	10.921	18.638	8619.57	33.413	155
273	MEX	Mexico	127.792	0	0	1073.92	19.307	8403.66	29.003	140.4
868	FSM	Micronesia	0.105	0	0	0.407		3876.19	68.754
921	MDA	Moldova	2.634	0	0	11.912	24.198	4522.4	35.51	227
948	MNG	Mongolia	3.355	0	0	13.137	24.555	3915.65	37.904	215.6
943	MNE	Montenegro	0.621	0	0	4.786	32.639	7706.92	54.251	290.2
686	MAR	Morocco	35.952	0	0	114.602	28.449	3187.64	35.983	148.3
688	MOZ	Mozambique	31.255	0	0	14.029	57.801	448.856	33.177	135.3
518	MMR	Myanmar	53.199	0	0	81.257	32.285	1527.42	21.648	136.8
728	NAM	Namibia	2.504	0	0	10.71	19.123	4277.16	40.344	198.3
836	NRU	Nauru	0.013	0	0	0.114		8769.23	134.528
558	NPL	Nepal	28.84	0	0	33.983	28.4	1178.33	27.425	80.9
138	NLD	Netherlands	17.408	3	6	913.134	21.742	52454.8	45.363	349.6
196	NZL	New Zealand	5.087	0	0	209.384	21.493	41160.6	43.18	422.9
278	NIC	Nicaragua	6.496	0	0	12.62	19.177	1942.73	29.061	135.7
692	NER	Niger	24.207	0	0	13.761	31.228	568.472	22.891	78.4
694	NGA	Nigeria	206.14	0	0	429.423	29.399	2083.16	12.102	110.4
962	MKD	North Macedonia	2.069	0	0	12.288		5939.1	36.692	220.4
142	NOR	Norway	5.385	0	0	362.522	30.077	67320.7	56.979	327.5
449	OMN	Oman	4.445	0	0	63.368	19	14256	53.251	103.8
564	PAK	Pakistan	208.57	0	0	261.726	15.328	1254.86	23.219	110.4
565	PLW	Palau	0.017	0	0	0.257	40.73	15117.6	56.721
283	PAN	Panama	4.279	0	0	52.938	28.547	12371.6	28.58	151
853	PNG	Papua New Guinea	8.781	0	0	23.279		2651.06	23.789	199.4
288	PRY	Paraguay	7.253	0	0	35.67	20.183	4917.96	25.686	191
293	PER	Peru	33.494	0	0	205.458	18.72	6134.17	26.212	176.3
566	PHL	Philippines	108.8	0	0	361.489	17.383	3322.51	26.383	162
964	POL	Poland	37.958	1	3	595.916	17.169	15699.4	48.661	267.3
182	PRT	Portugal	10.31	0	0	228.356	18.752	22149	49.022	261.8
359	PRI	Puerto Rico	3.159	0	0	103.138	11.511	32648.9	21.523	218.6
453	QAT	Qatar	2.684	0	0	145.45		54191.5	34.451	107.2
968	ROU	Romania	19.329	0	0	248.716	24.506	12867.5	38.591	263.1
922	RUS	Russia	146.171	5	9	1478.57	23.988	10115.3	39.405	234.3
714	RWA	Rwanda	12.665	0	0	10.332	24.533	815.792	29.8	113.9
862	WSM	Samoa	0.198	0	0	0.812		4101.01	32.148	236.4
135	SMR	San Marino	0.034	0	0	1.554	22.657	45705.9	55.84
716	STP	São Tomé e Príncipe	0.218	0	0	0.477	16.165	2188.07	23.098	126.4
456	SAU	Saudi Arabia	35.013	0	0	700.118	26.393	19995.9	40.973	96.4
722	SEN	Senegal	16.744	0	0	24.681	30.352	1474.02	26.405	119.5
942	SRB	Serbia	6.927	0	0	52.96	23.173	7645.45	48.565	299.2
718	SYC	Seychelles	0.097	0	0	1.138	23.351	11732	56.028
724	SLE	Sierra Leone	7.977	0	0	4.202	16.319	526.764	24.851	102.1
576	SGP	Singapore	5.686	0	0	339.981	22.619	59792.6	26.463	233
936	SVK	Slovak Republic	5.458	0	0	104.491	18.388	19144.6	47.751	296.8
961	SVN	Slovenia	2.096	0	0	53.547	19.998	25547.2	51.295	309
813	SLB	Solomon Islands	0.685	0	0	1.562	8.706	2280.29	35.673	130.4
726	SOM	Somalia	15.046	0	0	4.99		331.65		118.1
199	ZAF	South Africa	59.622	0	0	335.344	12.746	5624.5	35.983	209.5
733	SSD	South Sudan	13.779	0	0	4.44	15.942	322.229	38.305	94.7
184	ESP	Spain	47.111	2	2	1280.46	20.691	27179.6	52.265	277.2
524	LKA	Sri Lanka	21.92	0	0	80.7	25.384	3681.57	21.931	105.4
361	KNA	St. Kitts and Nevis	0.057	0	0	0.981	30	17210.5	36.015
362	LCA	St. Lucia	0.181	0	0	1.617	23.92	8933.7	32.159	174.3
364	VCT	St. Vincent and the Grenadines	0.111	0	0	0.807	29.078	7270.27	36.417
732	SDN	Sudan	44.345	0	0	34.396		775.646	10.751	95.7
366	SUR	Suriname	0.603	0	0	2.884		4782.75	31.622	167.5
144	SWE	Sweden	10.379	1	2	541.064	24.777	52130.6	51.814	288.6
146	CHE	Switzerland	8.606	1	4	751.877	28.509	87366.6	36.48	317.6
463	SYR	Syria	21.393	0	0	60.043	27	2806.67	28.638	149.3
528	TWN	Taiwan Province of China	23.561	2	8	668.156	23.719	28358.6	18.284
923	TJK	Tajikistan	9.475	0	0	7.997	18.935	844.011	29.664	89.7
738	TZA	Tanzania	58.001	0	0	64.403	39.883	1110.38	16.405	133.7
578	THA	Thailand	69.8	0	0	501.712	23.881	7187.85	25.304	164
537	TLS	Timor-Leste	1.318	0	0	1.777	17.344	1348.25	74.233	89.7
742	TGO	Togo	8.285	0	0	7.586	23.613	915.631	23.113	111.7
866	TON	Tonga	0.1	0	0	0.499		4990	38.497
369	TTO	Trinidad and Tobago	1.399	0	0	21.587		15430.3	34.227	193.9
744	TUN	Tunisia	11.903	0	0	39.219	10.829	3294.88	37.416	133.5
186	TUR	Turkey	83.614	0	0	719.919	31.886	8610.03	33.992	231.5
925	TKM	Turkmenistan	5.944	0	0	45.609		7673.12	13.501	128.8
869	TUV	Tuvalu	0.011	0	0	0.055		5000	116.519
746	UGA	Uganda	41.222	0	0	38.141	27.621	925.258	20.966	153.8
926	UKR	Ukraine	41.512	0	0	155.3	7.515	3741.09	45.99	212.8
466	ARE	United Arab Emirates	9.282	0	0	358.869	22.19	38662.9	33.144	106.7
112	GBR	United Kingdom	67.081	3	7	2709.68	17.221	40394.2	49.109	319.9
111	USA	United States	329.77	41	110	20893.8	21.152	63358.6	45.446	362.2
298	URY	Uruguay	3.531	0	0	56.577	16.998	16022.9	32.751	269.3
927	UZB	Uzbekistan	33.906	0	0	59.928	38.396	1767.47	28.762	108.1
846	VUT	Vanuatu	0.302	0	0	0.932	41.212	3086.09	44.377	108.8
299	VEN	Venezuela	27.951	0	0	47.255	30.868	1690.64	10.929	181.1
582	VNM	Vietnam	97.406	0	0	343.114	32.109	3522.51	22.444	159.7
487	WBG	West Bank and Gaza	5.101	0	0	15.561	23.356	3050.58	32.143
474	YEM	Yemen	32.471	0	0	18.841	6.204	580.241	11.765	97
754	ZMB	Zambia	18.882	0	0	19.319	36.281	1023.14	31.944	153.5
698	ZWE	Zimbabwe	15.189	0	0	21.924		1443.41	14.612	200.4

## Sheet: Variables
Variable Name	Subject Descriptor	Subject Notes	Units	Scale
WEO Country Code	WEO Country Code
ISO	ISO Country Code
Country	Country Name
Population	Population	For census purposes, the total population of the country consists of all persons falling within the scope of the census. In the broadest sense, the total may comprise either all usual residents of the country or all persons present in the country at the time of the census. [Principles and Recommendations for Population and Housing Censuses, Revision 1, paragraph 2.42]	Persons	Millions
Center	Number of PT Centers	Number of PT Centers in practation by the end of 2021
Chamber	Number of PT Chambers	Number of PT Chambers in practation by the end of 2021
NGDPD	Gross domestic product, current prices	Values are based upon GDP in national currency converted to U.S. dollars using market exchange rates (yearly average). Exchange rate projections are provided by country economists for the group of other emerging market and developing countries. Exchanges rates for advanced economies are established in the WEO assumptions for each WEO exercise. Expenditure-based GDP is total final expenditures at …	U.S. dollars	Billions
NID_NGDP	Total investment	Expressed as a ratio of total investment in current local currency and GDP in current local currency. Investment or gross capital formation is measured by the total value of the gross fixed capital formation and changes in inventories and acquisitions less disposals of valuables for a unit or sector. [SNA 1993]	Percent of GDP
NGDPDPC	Gross domestic product per capita, current prices	GDP is expressed in current U.S. dollars per person. Data are derived by first converting GDP in national currency to U.S. dollars and then dividing it by total population.	U.S. dollars	Units
GGX_NGDP	General government total expenditure	Total expenditure consists of total expense and the net acquisition of nonfinancial assets. Note: Apart from being on an accrual basis, total expenditure differs from the GFSM 1986 definition of total expenditure in the sense that it also takes the disposals of nonfinancial assets into account.	Percent of GDP
Cancer_incidence_rate	Cancer incidence rate	Age-standardized incidence rate in 2020 for all cancers		per 100,000
